# Supplementary material for: Kinetical Study, Thermo-Mechanical Characteristics and Recyclability of Epoxidized Camelina Oil Cured with Antagonist Structure (Aliphatic/Aromatic) or Functionality (Acid/Amine) Hardeners
Source: Polymers (Basel). 2021 Jul 29;13(15):2503. doi: 10.3390/polym13152503 (PMC8347613; doi:10.3390/polym13152503)
Supplement: Supplementary file 1 [file polymers-13-02503-s001.zip]

Archive with 1 entries (1 files):
- polymers-1288091-supplementary.pdf
